# Supplementary material for: Predicting Depression Risk in Patients With Cancer Using Multimodal Data: Algorithm Development Study
Source: JMIR Med Inform. 2024 Jan 18;12:e51925. doi: 10.2196/51925 (PMC10835583; doi:10.2196/51925)
Supplement: Multimedia Appendix 1 [file medinform_v12i1e51925_app1.xls]

## Sheet: chemotherapy
Chemotherapy (including targeted and immunotherapy)
arsenic trioxide
asparaginase erwinia chrysanthemi
azacitidine
belinostat
bendamustine
bleomycin sulfate
bortezomib
busulfan
cabazitaxel
capecitabine
carboplatin
carfilzomib
carmustine
chlorambucil
cisplatin
cladribine
clofarabine
cyclophosphamide
cytarabine
dacarbazine
dactinomycin
daunorubicin
decitabine
docetaxel
doxil
doxorubicin
epirubicin
eribulin mesylate
etoposide
etoposide phosphate
fludarabine phosphate
fluorouracil
gemcitabine
hydroxyurea
idarubicin
ifosfamide
irinotecan
ixabepilone
ixazomib citrate
lenalidomide
leucovorin calcium
lomustine
melphalan
mercaptopurine
methotrexate
mitomycin
nelarabine
omacetaxine mepesuccinate
oxaliplatin
paclitaxel
pegaspargase
pemetrexed disodium
pomalidomide
pralatrexate
procarbazine
romidepsin
temozolomide
thalidomide
thioguanine
thiotepa
toremifene
trabectedin
valrubicin
venetoclax
vinblastine sulfate
vincristine
vincristine sulfate
vinorelbine tartrate
vorinostat
aldesleukin
atezolizumab
avelumab
durvalumab
ipilimumab
nivolumab
peginterferon alfa-2b
pembrolizumab
sipuleucel-t
abemaciclib
abiraterone
acalabrutinib
ado-trastuzumab emtansine
afatinib
afatinib dimaleate
alectinib
alemtuzumab
alpelisib
anastrazole
anastrozole
apalutamide
avapritinib
axitinib
bevacizumab
bicalutamide
blinatumomab
bosutinib
brentuximab vedotin
brigatinib
cabozantinib
capmatinib
ceritinib
cetuximab
cobimetinib
crizotinib
dabrafenib
dabrafenib mesylate
dacomitinib
daratumumab
darolutamide
dasatinib
degarelix
dinutuximab
duvelisib
elotuzumab
enasidenib
encorafenib
enfortumab
entrectinib
enzalutamide
erdafitinib
erlotinib
everolimus
exemestane
fedratinib
flutamide
fostamatinib
fulvestrant
gefitinib
gemtuzumab ozogamicin
gilteritinib
glasdegib
goserelin
ibritumomab tiuxetan
ibrutinib
idelalisib
imatinib
imatinib mesylate
ivosidenib
lanreotide
lapatinib
lapatinib ditosylate
larotrectinib
lenvatinib
lenvatinib mesylate
letrozole
leuprolide
lorlatinib
megestrol
midostaurin
necitumumab
neratinib
nilotinib
nilutamide
nintedanib
niraparib
obinutuzumab
ofatumumab
olaparib
osimertinib
osimertinib mesylate
palbociclib
panitumumab
panobinostat
pazopanib
pertuzumab
ponatinib
raloxifene
ramucirumab
regorafenib
ribociclib
ripretinib
rituximab
ruxolitinib
ruxolitinib phosphate
sacituzumab
siltuximab
sirolimus
sonidegib
sorafenib
sorafenib tosylate
sunitinib
sunitinib malate
talazoparib
tamoxifen citrate
temsirolimus
tocilizumab
trametinib
trastuzumab
tucatinib
vandetanib
vemurafenib
vismodegib
ziv-aflibercept
aflibercept

## Sheet: clinical procedure codes
Clinical procedure codes
Chemotherapy administration	Radiation treatment
96360	77761
96361	77762
96365	77763
96366	77767
96367	77768
96368	77770
96369	77771
96370	77772
96371	77778
96372	77789
96373	77750
96374	77790
96375	77401
96376	77402
96377	77403
96379	77404
96401	77405
96402	77406
96405	77407
96406	77408
96409	77409
96411	77410
96413	77411
96415	77412
96416	77413
96417	77414
96420	77415
96422	77416
96423	77385
96425	77386
96440	77424
96446	77425
96450	77373
96521	77387
96522	77014
96523
96542
96549
96400
96408
96520
96530

## Sheet: ICD depression codes
ICD depression codes
(Codes with '-' include all subcodes that are grouped below this code. For example, '123.-' could include '123.01', '123.02', and '123.1'.)
ICD9	ICD10
296.2-	F20.4
296.3-	F31.3-
300.4	F31.4
301.12	F31.5
309.0	F32.-
311	F33.-
	F34.1
	F41.2
	F43.2-

## Sheet: anti-depressant medication
Anti-depressant medication
AMITRIPTYLINE
ARIPIPRAZOLE
BUPROPION
CARBAMAZEPINE
CELEXA
CHLORPROMAZINE
CITALOPRAM
CYMBALTA
DESVENLAFAXINE
DULOXETINE
EFFEXOR
ESCITALOPRAM
FLUPHENAZINE
FLUOXETINE
HALOPERIDOL
IMIPRAMINE
ISOCARBOXAZID
LAMOTRIGINE
LURASIDONE
MARPLAN
NARDIL
NORTRIPTYLINE
OLANZAPINE
OXCARBAZEPINE
PALIPERIDONE
PAMELOR
PARNATE
PAROXETINE
PAXIL
PERPHENAZINE
PHENELZINE
PRISTIQ
PROZAC
QUETIAPINE
RISPERIDONE
SERTRALINE
TOFRANIL
TRANYLCYPROMINE
VENLAFAXINE
WELLBUTRIN
ZIPRASIDONE
ZOLOFT

## Sheet: mental health referral
Mental health referral
REFERRAL TO MENTAL HEALTH
REFERRAL TO SOCIAL WORK/CASE MANAGEMENT
REFERRAL TO INTEGRATIVE MED
NSG REFERRAL TO SOCIAL WORK
REFERRAL TO OCCUPATIONAL THERAPY
REFERRAL TO SUPPORTIVE CARE PROGRAMS
REFERRAL TO PSYCH ONCOLOGY
REFERRAL TO PSYCHOSOCIAL ONCOLOGY
REFERRAL TO PSYCHIATRY-EXTERNAL
REFERRAL TO SUPPORTIVE ONCOLOGY
CONSULT TO SPIRITUAL CARE
REFERRAL TO EXTERNAL OCCUPATIONAL THERAPY
REFERRAL TO MENTAL HEALTH - EXTERNAL
REFERRAL TO SOCIAL WORK
E-CONSULT TO PSYCHIATRY
REFERRAL TO PSYCHOLOGY
CONSULT TO TELEPSYCH
MAY CONSULT SOCIAL WORK IF ASSESSED NEED
CONSULT TO TELEPSYCHIATRY
REFERRAL TO PSYCHIATRY
CONSULT TO PSYCHIATRY
CONSULT TO CASE MANAGEMENT
CONSULT TO SOCIAL WORK
PATIENT REFERRAL FOR PSYCHOTHERAPY DOCUMENTED
